# Supplementary material for: Cost-effectiveness analysis of tislelizumab plus chemotherapy as first-line treatment for HER2-negative advanced gastric or gastro-oesophageal junction adenocarcinoma
Source: Front Pharmacol. 2025 May 22;16:1500729. doi: 10.3389/fphar.2025.1500729 (PMC12137247; doi:10.3389/fphar.2025.1500729)
Supplement: Supplementary file 1 [file DataSheet1.zip]

Archive with 2 entries (2 files):
- Supplementary Figure A.xlsx
- Supplementary Material.docx
