# Supplementary material for: Cost-effectiveness analysis of tislelizumab plus chemotherapy as first-line treatment for HER2-negative advanced gastric or gastro-oesophageal junction adenocarcinoma
Source: Front Pharmacol. 2025 May 22;16:1500729. doi: 10.3389/fphar.2025.1500729 (PMC12137247; doi:10.3389/fphar.2025.1500729)
Supplement: Supplementary file 1 [file DataSheet1.zip › Supplementary Figure A.xlsx]

## Sheet: Supplementary Figure A
TLE-CHM group												PLB-CHM group
OS						PFS						OS						PFS
Kaplan-Meier			log-logistic			Kaplan-Meier			log-logistic			Kaplan-Meier			log-logistic			Kaplan-Meier			log-logistic
0.18107	1		0.942253	0.99		0.07764	0.998004		0.439975	0.99		0.249235	1		1.21098	0.99		0.165515	1		0.485112	0.99
0.31953	0.998		1.44399	0.98		0.116485	0.998004		0.682202	0.98		0.364265	1		1.74214	0.98		0.25754	0.995951		0.717536	0.98
0.33018	0.998		1.85845	0.97		0.173725	0.998004		0.884115	0.97		0.53681	0.995951		2.15996	0.97		0.312755	0.995951		0.90434	0.97
0.37918	0.995996		2.22699	0.96		0.19212	0.996		1.06471	0.96		0.594325	0.995951		2.51988	0.96		0.423185	0.995951		1.06752	0.96
0.46012	0.991988		2.56627	0.95		0.230965	0.996		1.2317	0.95		0.65184	0.993923		2.84344	0.95		0.53355	0.995951		1.21575	0.95
0.489945	0.991988		2.88505	0.94		0.296385	0.996		1.38916	0.94		0.709355	0.993923		3.14171	0.94		0.5887	0.993902		1.35354	0.94
0.63054	0.991988		3.18866	0.93		0.3536	0.996		1.53957	0.93		0.76687	0.989858		3.42126	0.93		0.625445	0.993902		1.48361	0.93
0.72001	0.987964		3.48063	0.92		0.36381	0.993984		1.68459	0.92		0.84356	0.989858		3.6864	0.92		0.66219	0.989795		1.60772	0.92
0.77965	0.985952		3.76346	0.91		0.40055	0.991968		1.82539	0.91		0.92025	0.985784		3.94011	0.91		0.69894	0.989795		1.72712	0.91
0.809475	0.985952		4.03901	0.9		0.410775	0.991968		1.96284	0.9		1.03528	0.985784		4.18458	0.9		0.73569	0.98568		1.84272	0.9
0.96072	0.985952		4.30868	0.89		0.468025	0.991968		2.09761	0.89		1.24616	0.985784		4.42146	0.89		0.809245	0.98568		1.95524	0.89
1.08001	0.985952		4.57362	0.88		0.53342	0.991968		2.23024	0.88		1.41871	0.985784		4.65204	0.88		0.8828	0.983609		2.06521	0.88
1.25043	0.985952		4.83474	0.87		0.590645	0.991968		2.36117	0.87		1.66795	0.985784		4.87738	0.87		0.97476	0.983609		2.17307	0.87
1.42084	0.985952		5.09279	0.86		0.60902	0.989935		2.49075	0.86		1.72546	0.981668		5.0983	0.86		1.06672	0.979441		2.27919	0.86
1.44001	0.983919		5.34843	0.85		0.64787	0.989935		2.61929	0.85		1.80215	0.981668		5.31553	0.85		1.12187	0.979441		2.38389	0.85
1.52948	0.983919		5.60221	0.84		0.68662	0.985861		2.74706	0.84		1.87883	0.975481		5.52966	0.84		1.17702	0.975264		2.4874	0.84
1.65091	0.983919		5.8546	0.83		0.704975	0.985861		2.8743	0.83		1.99386	0.975481		5.7412	0.83		1.2137	0.975264		2.58997	0.83
1.75954	0.981877		6.10605	0.82		0.72333	0.98382		3.00121	0.82		2.1089	0.971348		5.95061	0.82		1.25038	0.968972		2.69179	0.82
1.84049	0.979836		6.35693	0.81		0.76004	0.981779		3.12798	0.81		2.33896	0.969281		6.15828	0.81		1.28707	0.964778		2.79304	0.81
1.86179	0.977795		6.60759	0.8		0.770265	0.981779		3.25477	0.8		2.43481	0.969281		6.36456	0.8		1.30522	0.964778		2.89386	0.8
1.88096	0.977795		6.85837	0.79		0.8009	0.979733		3.38175	0.79		2.53067	0.965139		6.56978	0.79		1.32336	0.952166		2.99442	0.79
1.90014	0.975749		7.10955	0.78		0.819275	0.979733		3.50907	0.78		2.64571	0.960997		6.77421	0.78		1.3589	0.916434		3.09483	0.78
2.06203	0.973703		7.36141	0.77		0.83765	0.977684		3.63686	0.77		2.76074	0.954784		6.97814	0.77		1.37718	0.916434		3.19521	0.77
2.18132	0.971658		7.61424	0.76		0.884655	0.977684		3.76525	0.76		2.83743	0.954784		7.1818	0.76		1.39545	0.910113		3.2957	0.76
2.21967	0.969612		7.86826	0.75		0.941895	0.977684		3.89437	0.75		2.91411	0.948557		7.38542	0.75		1.43188	0.89958		3.39638	0.75
2.30061	0.967567		8.12374	0.74		0.999165	0.977684		4.02435	0.74		3.06748	0.940254		7.58923	0.74		1.45009	0.89958		3.49737	0.74
2.32192	0.963475		8.38092	0.73		1.05643	0.977684		4.1553	0.73		3.18252	0.934027		7.79344	0.73		1.4683	0.889021		3.59876	0.73
2.3986	0.959384		8.64001	0.72		1.12388	0.975617		4.28734	0.72		3.24004	0.934027		7.99824	0.72		1.4846	0.889021		3.70065	0.72
2.47955	0.957339		8.90126	0.71		1.14212	0.975617		4.4206	0.71		3.29755	0.927787		8.20382	0.71		1.50091	0.884788		3.80313	0.71
2.50937	0.957339		9.1649	0.7		1.16036	0.967331		4.55517	0.7		3.37423	0.919466		8.41037	0.7		1.52937	0.884788		3.90629	0.7
2.51789	0.955289		9.43114	0.69		1.17868	0.967331		4.69119	0.69		3.41258	0.917385		8.61807	0.69		1.55783	0.876301		4.01022	0.69
2.59884	0.953239		9.70023	0.68		1.19701	0.96318		4.82876	0.68		3.45092	0.913225		8.82712	0.68		1.62322	0.876301		4.11501	0.68
2.64145	0.951189		9.97239	0.67		1.23368	0.959028		4.96801	0.67		3.48074	0.911145		9.03767	0.67		1.63136	0.874174		4.22076	0.67
2.73943	0.949139		10.2478	0.66		1.24391	0.959028		5.10906	0.66		3.64051	0.911145		9.24992	0.66		1.65177	0.872047		4.32754	0.66
2.82038	0.945039		10.5269	0.65		1.27447	0.956948		5.25203	0.65		3.71933	0.90906		9.46404	0.65		1.69057	0.872047		4.43546	0.65
2.88003	0.942989		10.8097	0.64		1.29283	0.956948		5.39705	0.64		3.74063	0.906975		9.68022	0.64		1.74781	0.872047		4.5446	0.64
2.90133	0.940939		11.0965	0.63		1.31119	0.954863		5.54425	0.63		3.80027	0.90489		9.89863	0.63		1.7662	0.869909		4.65506	0.63
2.93967	0.938889		11.3876	0.62		1.34789	0.950693		5.69376	0.62		3.82157	0.902805		10.1195	0.62		1.80499	0.869909		4.76693	0.62
3.00997	0.938889		11.6834	0.61		1.35811	0.950693		5.84573	0.61		3.85992	0.90072		10.3429	0.61		1.82336	0.867767		4.88032	0.61
3.10157	0.936834		11.9839	0.6		1.3887	0.948604		6.00029	0.6		3.94087	0.898635		10.5692	0.6		1.86221	0.867767		4.99532	0.6
3.22086	0.93478		12.2896	0.59		1.40707	0.948604		6.15761	0.59		4.02181	0.89655		10.7984	0.59		1.8969	0.865619		5.11205	0.59
3.2805	0.932726		12.6008	0.58		1.42543	0.94651		6.31785	0.58		4.1198	0.894465		11.0309	0.58		1.92754	0.865619		5.2306	0.58
3.31885	0.930671		12.9177	0.57		1.47245	0.94651		6.48116	0.57		4.17945	0.89238		11.2668	0.57		1.95818	0.863465		5.35111	0.57
3.3998	0.928617		13.2407	0.56		1.51946	0.944411		6.64773	0.56		4.20075	0.890295		11.5064	0.56		1.97447	0.861312		5.47367	0.56
3.48074	0.926562		13.5701	0.55		1.52969	0.944411		6.81773	0.55		4.2817	0.886125		11.7499	0.55		1.9847	0.861312		5.59843	0.55
3.52122	0.926562		13.9064	0.54		1.61556	0.944411		6.99137	0.54		4.48194	0.88404		11.9975	0.54		2.24233	0.861312		5.72551	0.54
3.56169	0.924503		14.2499	0.53		1.65431	0.942303		7.16886	0.53		4.50111	0.88404		12.2495	0.53		2.37518	0.859148		5.85506	0.53
3.65968	0.922444		14.601	0.52		1.67267	0.942303		7.35041	0.52		4.52028	0.88195		12.5061	0.52		2.41188	0.856984		5.98721	0.52
3.71933	0.920385		14.9602	0.51		1.69102	0.94019		7.53625	0.51		4.55862	0.87986		12.7678	0.51		2.44252	0.856984		6.12213	0.51
3.82157	0.918326		15.3279	0.5		1.72981	0.94019		7.72664	0.5		4.60123	0.87568		13.0346	0.5		2.45271	0.854814		6.25997	0.5
3.85992	0.916267		15.7047	0.49		1.74815	0.935955		7.92183	0.49		4.63957	0.87359		13.3071	0.49		2.48949	0.852645		6.40092	0.49
4.02181	0.912149		16.091	0.48		1.76652	0.935955		8.12212	0.48		4.69922	0.8715		13.5855	0.48		2.56283	0.846136		6.54516	0.48
4.06016	0.91009		16.4875	0.47		1.78489	0.933833		8.32781	0.47		4.78016	0.86941		13.8701	0.47		2.60358	0.841797		6.69289	0.47
4.17945	0.908031		16.8947	0.46		1.82374	0.933833		8.53922	0.46		4.86111	0.86523		14.1615	0.46		2.64027	0.837458		6.84432	0.46
4.37969	0.903913		17.3134	0.45		1.86253	0.931706		8.75671	0.45		4.94206	0.86314		14.4599	0.45		2.65049	0.837458		6.99969	0.45
4.40099	0.901854		17.7442	0.44		1.88091	0.931706		8.98065	0.44		5.02088	0.86314		14.7659	0.44		2.67693	0.835283		7.15923	0.44
4.48194	0.899795		18.1879	0.43		1.93813	0.931706		9.21146	0.43		5.06135	0.85895		15.0798	0.43		2.69734	0.833107		7.32321	0.43
4.50111	0.899795		18.6453	0.42		1.9565	0.929569		9.44957	0.42		5.121	0.856855		15.4023	0.42		2.71771	0.830932		7.49192	0.42
4.52028	0.895667		19.1173	0.41		1.97688	0.927432		9.69546	0.41		5.25307	0.852665		15.7339	0.41		2.7377	0.817881		7.66567	0.41
4.63957	0.893604		19.605	0.4		2.10772	0.925295		9.94966	0.4		5.40644	0.85057		16.0752	0.4		2.75808	0.815706		7.84479	0.4
4.69922	0.889476		20.1094	0.39		2.12808	0.923158		10.2127	0.39		5.48313	0.85057		16.4269	0.39		2.79462	0.80918		8.02965	0.39
4.86111	0.883285		20.6316	0.38		2.17508	0.923158		10.4853	0.38		5.55982	0.84217		16.7896	0.38		2.81084	0.80483		8.22064	0.38
4.89945	0.881221		21.1729	0.37		2.24246	0.921016		10.7681	0.37		5.75153	0.84007		17.1642	0.37		2.84145	0.80483		8.41821	0.37
4.94206	0.879157		21.7347	0.36		2.29965	0.918874		11.0618	0.36		5.9816	0.835869		17.5515	0.36		2.85161	0.802648		8.62282	0.36
4.9804	0.877094		22.3186	0.35		2.33639	0.916732		11.3672	0.35		6.01994	0.829569		17.9524	0.35		2.88825	0.798286		8.835	0.35
5.02088	0.877094		22.9263	0.34		2.35473	0.916732		11.6853	0.34		6.04124	0.821168		18.3679	0.34		2.94548	0.796105		9.05532	0.34
5.04005	0.875025		23.5596	0.33		2.37308	0.912438		12.0171	0.33		6.07958	0.816968		18.7993	0.33		3.00267	0.793924		9.28442	0.33
5.06135	0.872956		24.2206	0.32		2.41391	0.910291		12.3636	0.32		6.11793	0.814867		19.2477	0.32		3.03126	0.793924		9.523	0.32
5.09969	0.870888		24.9116	0.31		2.4874	0.908144		12.7262	0.31		6.19888	0.812767		19.7146	0.31		3.03941	0.791737		9.77185	0.31
5.121	0.868819		25.6353	0.3		2.52623	0.908144		13.1062	0.3		6.24148	0.810667		20.2015	0.3		3.07603	0.787363		10.0318	0.3
5.15934	0.864682		26.3946	0.29		2.54462	0.905992		13.5052	0.29		6.27982	0.808567		20.7101	0.29		3.11682	0.785175		10.304	0.29
5.20194	0.862613		27.1927	0.28		2.56484	0.899536		13.9249	0.28		6.33947	0.806467		21.2424	0.28		3.15356	0.782988		10.5893	0.28
5.24029	0.860545		28.0333	0.27		2.60525	0.886624		14.3674	0.27		6.42042	0.804367		21.8006	0.27		3.19026	0.780801		10.8891	0.27
5.27863	0.856407		28.9208	0.26		2.64176	0.878016		14.8349	0.26		6.44172	0.802266		22.3872	0.26		3.2495	0.780801		11.2048	0.26
5.41922	0.85227		29.8598	0.25		2.67831	0.87156		15.33	0.25		6.48006	0.800166		23.005	0.25		3.26785	0.776415		11.5379	0.25
5.44052	0.850202		30.856	0.24		2.69866	0.87156		15.8558	0.24		6.77829	0.789665		23.6573	0.24		3.28822	0.774221		11.8904	0.24
5.47887	0.846064		31.9157	0.23		2.71901	0.867246		16.4155	0.23		6.82089	0.785465		24.3477	0.23		3.36165	0.769835		12.2644	0.23
5.51082	0.846064		33.0464	0.22		2.75564	0.860774		17.0133	0.22		6.85924	0.781265		25.0807	0.22		3.41885	0.767642		12.6622	0.22
5.52147	0.843991		34.2567	0.21		2.776	0.858616		17.6538	0.21		6.90184	0.779165		25.8611	0.21		3.42907	0.767642		13.0868	0.21
5.55982	0.841917		35.5568	0.2		2.85166	0.858616		18.3426	0.2		6.96149	0.777064		26.695	0.2		3.53329	0.765442		13.5415	0.2
5.70041	0.839843		36.9589	0.19		2.89031	0.854291		19.0861	0.19		6.99983	0.772864		27.5892	0.19		3.59046	0.763243		14.0303	0.19
5.73875	0.83777		38.4774	0.18		2.92682	0.84564		19.8923	0.18		7.01048	0.772864		28.552	0.18		3.62929	0.763243		14.5581	0.18
6.04124	0.835696		40.13	0.17		2.96359	0.843477		20.7706	0.17		7.05948	0.770758		29.5934	0.17		3.64767	0.761037		15.1304	0.17
6.07958	0.833622		41.9379	0.16		3.0001	0.836989		21.7326	0.16		7.08078	0.768652		30.7256	0.16		3.66395	0.758831		15.7543	0.16
6.13923	0.831548		43.9278	0.15		3.01032	0.836989		22.7928	0.15		7.14042	0.766546		31.9633	0.15		3.74145	0.754419		16.4384	0.15
6.19888	0.829475		46.1328	0.14		3.04097	0.83482		23.9691	0.14		7.16172	0.76444		33.3252	0.14		3.78227	0.752213		17.1935	0.14
6.24148	0.827401		48.5952	0.13		3.07765	0.832652		25.2845	0.13		7.23841	0.760229		34.8347	0.13		3.81898	0.747801		18.0331	0.13
6.27982	0.825327		51.3696	0.12		3.11433	0.828315		26.7688	0.12		7.31936	0.756017		36.522	0.12		3.82913	0.747801		18.975	0.12
6.33947	0.823254		54.5282	0.11		3.17356	0.828315		28.4614	0.11		7.36196	0.749699		38.4267	0.11		3.83928	0.745589		20.0422	0.11
6.36077	0.82118		58.169	0.1		3.1919	0.823967		30.4156	0.1		7.42161	0.745487		40.6019	0.1		3.87605	0.743376		21.2659	0.1
6.42042	0.819106		62.4278	0.09		3.22863	0.821793		32.7059	0.09		7.45995	0.743381		43.1211	0.09		3.93271	0.727889		22.6894	0.09
6.44172	0.817033		67.5007	0.08		3.26534	0.819619		35.4394	0.08		7.4983	0.73917		46.0888	0.08		3.95306	0.725677		24.3745	0.08
6.48006	0.814959		73.6814	0.07		3.33486	0.819619		38.7776	0.07		7.57924	0.737064		49.6606	0.07		3.98982	0.723465		26.4135	0.07
6.53971	0.812885		81.4353	0.06		3.49615	0.819619		42.9762	0.06		7.62185	0.734958		54.0795	0.06		4.02658	0.721252		28.9516	0.06
6.6803	0.810812		91.5512	0.05		3.57176	0.810877		48.4703	0.05		7.74114	0.732852		59.7522	0.05		4.06719	0.714615		32.233	0.05
6.73995	0.808738		105.499	0.04		3.59215	0.808691		56.0723	0.04		7.82209	0.730746		67.4247	0.04		4.11599	0.714615		36.7088	0.04
6.77829	0.806664		126.42	0.03		3.66569	0.806505		67.5262	0.03		7.86043	0.72864		78.6598	0.03		4.14433	0.69908		43.3325	0.03
6.82089	0.800443		162.706	0.02		3.67591	0.806505		87.5121	0.02		7.88173	0.726534		97.5247	0.02		4.18108	0.69686		54.6137	0.02
6.85924	0.798369					3.78015	0.804314					7.92007	0.724428					4.21755	0.687983
6.94018	0.794222					3.84755	0.804314					7.95842	0.722322					4.22778	0.687983
7.01048	0.794222					3.85776	0.802116					8.00102	0.720217					4.25795	0.674624
7.08078	0.792143					3.8944	0.797721					8.03937	0.718111					4.29445	0.665718
7.11912	0.787985					3.91476	0.795523					8.08197	0.716005					4.31047	0.656812
7.16172	0.785906					3.95147	0.793326					8.12031	0.713899					4.34099	0.656812
7.28102	0.783827					4.02854	0.775745					8.17996	0.711793					4.37151	0.647876
7.31936	0.77551					4.06939	0.773548					8.2396	0.707581					4.38741	0.636706
7.40031	0.773431					4.10615	0.773548					8.3802	0.701264					4.41808	0.636706
7.42161	0.769273					4.14291	0.771344					8.61878	0.690734					4.4283	0.634464
7.4983	0.765115					4.20001	0.766936					8.66138	0.686522					4.52227	0.632222
7.5409	0.763035					4.20996	0.766936					8.78067	0.684416					4.53247	0.632222
7.66019	0.758877					4.21991	0.751465					8.80198	0.68231					4.6162	0.629972
7.69853	0.75264					4.27683	0.742624					8.84032	0.680205					4.62643	0.629972
7.77948	0.748482					4.30511	0.742624					8.87866	0.675993					4.65291	0.625456
7.82209	0.746402					4.33339	0.722673					8.92127	0.673887					4.71216	0.625456
7.86043	0.744323					4.36997	0.718239					8.95961	0.671781					4.82669	0.625456
7.88173	0.742244					4.39035	0.716022					8.99796	0.669675					4.92075	0.625456
7.92007	0.740165					4.44556	0.716022					9.00861	0.669675					4.95957	0.623174
7.95842	0.738086					4.50456	0.707128					9.04056	0.667563					5.03514	0.623174
8.00102	0.736007					4.52295	0.707128					9.12151	0.66545					5.05351	0.620882
8.03937	0.733928					4.64562	0.707128					9.19819	0.663337					5.09025	0.618591
8.08197	0.731849					4.65582	0.70489					9.2621	0.661225					5.12089	0.618591
8.12031	0.72769					4.69246	0.700415					9.36009	0.659112					5.13108	0.616292
8.15866	0.725611					4.73132	0.700415					9.50068	0.657					5.20417	0.602494
8.20126	0.723532					4.8458	0.700415					9.58163	0.654887					5.21439	0.602494
8.2396	0.717295					4.92138	0.698162					9.61997	0.652775					5.245	0.600186
8.32055	0.711057					4.93971	0.698162					9.70092	0.650662					5.30215	0.597877
8.3802	0.708978					4.95804	0.693644					9.73926	0.64855					5.31235	0.597877
8.41854	0.70482					5.01522	0.691384					9.76057	0.646437					5.32255	0.59556
8.49949	0.702741					5.05196	0.689125					9.79891	0.644325					5.35919	0.590925
8.58044	0.698583					5.06219	0.689125					9.84151	0.642212					5.37947	0.586291
8.75937	0.696504					5.09279	0.686858					9.87986	0.6401					5.39573	0.583973
8.78067	0.694425					5.16842	0.686858					10.0418	0.637987					5.41579	0.572387
8.92127	0.692345					5.20715	0.682309					10.1397	0.635874					5.42601	0.572387
8.95961	0.690266					5.26232	0.682309					10.1994	0.633762					5.45244	0.57006
9.00009	0.690266					5.35796	0.668617					10.2207	0.631649					5.48906	0.563079
9.01926	0.688181					5.37812	0.668617					10.3016	0.629537					5.5197	0.563079
9.12151	0.686096					5.39828	0.652589					10.34	0.627424					5.56646	0.55607
9.2408	0.681925					5.43501	0.650299					10.3783	0.625312					5.60317	0.553734
9.36009	0.679839					5.4736	0.650299					10.4209	0.621087					5.61339	0.553734
9.38139	0.677754					5.49179	0.63881					10.4593	0.618974					5.64382	0.546695
9.45808	0.673583					5.52791	0.618129					10.5019	0.616862					5.68053	0.544348
9.61997	0.667327					5.56846	0.608937					10.5402	0.612636					5.71079	0.544348
9.76057	0.665242					5.58659	0.608937					10.5786	0.610524					5.7206	0.520784
9.79891	0.661071					5.60471	0.595098					10.6212	0.608411					5.7573	0.518427
9.9608	0.658985					5.64118	0.585871					10.7405	0.606299					5.79401	0.516071
10.0205	0.6569					5.68185	0.578952					10.8001	0.604186					5.82254	0.516071
10.2207	0.654815					5.70003	0.578952					10.8811	0.602074					5.83062	0.508969
10.3783	0.652729					5.7182	0.567373					10.9194	0.599961					5.91847	0.508969
10.5019	0.648558					5.75454	0.553478					11.0003	0.597849					5.92865	0.50659
10.5786	0.646473					5.79526	0.553478					11.011	0.597849					5.96542	0.504212
10.6212	0.642302					5.81554	0.544176					11.0813	0.595729					6.05129	0.504212
10.7618	0.638131					5.83561	0.534874					11.1409	0.593609					6.17391	0.501822
10.8598	0.636046					5.87224	0.530222					11.2219	0.591489					6.19426	0.499433
10.8811	0.633961					5.91109	0.530222					11.2602	0.589369					6.40278	0.497043
10.9194	0.631875					5.92949	0.527887					11.3412	0.587249					6.42119	0.497043
10.962	0.62979					6.00295	0.525551					11.3795	0.583009					6.45994	0.494642
11.0003	0.627704					6.08065	0.523215					11.4221	0.580888					6.51714	0.492241
11.011	0.627704					6.51815	0.520879					11.4988	0.576648					6.70515	0.48984
11.0387	0.621427					6.55492	0.518544					11.5798	0.574528					6.74592	0.487438
11.1409	0.619335					6.63251	0.516208					11.6011	0.572408					6.75615	0.487438
11.1793	0.617243					6.6795	0.516208					11.682	0.570288					6.78246	0.480199
11.2986	0.613058					6.78343	0.504476					11.78	0.568168					6.82328	0.477786
11.3795	0.608873					6.91831	0.502129					11.8013	0.563928					6.85978	0.468134
11.4221	0.606781					6.97536	0.497437					11.878	0.559688					6.89636	0.463308
11.4605	0.604689					7.01209	0.49509					12.0015	0.549088					6.93707	0.456069
11.5414	0.602596					7.04843	0.483358					12.0399	0.546968					6.97373	0.453656
11.7203	0.598412					7.06882	0.481012					12.0995	0.542728					6.9899	0.448829
11.8013	0.596319					7.1055	0.476319					12.1805	0.538488					7.0101	0.44159
11.8396	0.594227					7.14177	0.462241					12.2614	0.536368					7.03019	0.431938
11.878	0.585857					7.18256	0.459894					12.2998	0.534248					7.06692	0.429525
11.9206	0.583765					7.21915	0.452855					12.4617	0.525768					7.07714	0.429525
11.9589	0.581673					7.29676	0.450509					12.5107	0.525768					7.10748	0.419818
12.0015	0.57958					7.33349	0.448162					12.5213	0.52151					7.14423	0.417391
12.1421	0.577488					7.35189	0.448162					12.5596	0.517253					7.18094	0.414965
12.2188	0.573303					7.48475	0.445803					12.598	0.515125					7.25856	0.412538
12.2998	0.571211					7.65643	0.443445					12.6406	0.512996					7.33206	0.410111
12.4617	0.567026					7.77088	0.441086					12.6789	0.510867					7.37277	0.405258
12.598	0.564934					7.92212	0.438727					12.7215	0.508739					7.39116	0.405258
12.6406	0.562842					7.99963	0.43401					12.7599	0.50661					7.40954	0.402817
12.7215	0.560749					8.13451	0.431651					12.8195	0.504482					7.58119	0.400375
12.8408	0.558657					8.1815	0.431651					12.8792	0.500224					7.71408	0.400375
13.0794	0.556565					8.24876	0.424536					12.9218	0.498096					7.73248	0.397919
13.1391	0.55238					8.2854	0.419792					12.9601	0.495967					7.94097	0.395463
13.3393	0.550288					8.35078	0.419792					12.9814	0.493838					8.07584	0.393006
13.4415	0.548195					8.3589	0.417407					13.0006	0.493838					8.11257	0.39055
13.5182	0.544011					8.39948	0.407866					13.0198	0.491701					8.16949	0.383181
13.6418	0.539826					8.43617	0.405481					13.1604	0.489563					8.22651	0.375812
13.7611	0.537733					8.47682	0.398326					13.22	0.485287					8.24276	0.373356
13.842	0.535641					8.51355	0.395941					13.301	0.483149					8.30368	0.361075
13.8804	0.533549					8.53191	0.395941					13.3819	0.481011					8.32383	0.353706
13.94	0.531456					8.55027	0.393541					13.5204	0.481011					8.3604	0.346337
14.021	0.529364					8.58686	0.386342					13.5992	0.478864					8.39697	0.338968
14.0593	0.527272					8.67475	0.386342					13.6801	0.476717					8.4377	0.338968
14.1019	0.525179					8.72173	0.383927					13.7185	0.470275					8.45798	0.331545
14.1786	0.523087					8.83615	0.381513					13.7611	0.468127					8.49477	0.329071
14.2212	0.520995					8.85455	0.381513					13.8804	0.46598					8.51092	0.324123
14.2595	0.518902					9.03654	0.381513					13.9017	0.463833					8.60895	0.321649
14.562	0.51681					9.1776	0.381513					13.9784	0.461685					8.72344	0.319174
14.6004	0.514718					9.19598	0.379051					14.021	0.459538					8.79696	0.3167
14.6813	0.512625					9.21636	0.37659					14.0593	0.45739					8.80719	0.3167
14.7197	0.510533					9.27352	0.374129					14.1786	0.448801					8.98911	0.314206
14.8603	0.508441					9.34705	0.371667					14.2595	0.446654					9.21607	0.314206
14.8986	0.506348					9.35727	0.371667					14.3192	0.444506					9.31212	0.311693
14.9412	0.504256					9.50034	0.371667					14.3618	0.442359					9.42239	0.309179
14.9795	0.502164					9.51872	0.369173					14.4001	0.440211					9.46312	0.304152
15.0094	0.502164					9.539	0.364184					14.4811	0.438064					9.4997	0.296611
15.0179	0.500062					9.61247	0.36169					14.562	0.435917					9.5364	0.294097
15.0605	0.497961					9.67174	0.36169					14.6004	0.433769					9.61401	0.291584
15.1415	0.49586					9.69011	0.359178					14.6813	0.431622					9.62424	0.291584
15.2607	0.493759					9.72687	0.356666					14.8603	0.429475					9.65075	0.289048
15.282	0.491658					9.80422	0.349131					14.9795	0.427327					9.68746	0.286513
15.3587	0.487456					9.84102	0.346619					15.0605	0.42518					9.765	0.281441
15.559	0.485355					9.85123	0.346619					15.1415	0.423032					9.78533	0.278906
15.6399	0.483254					9.89816	0.344089					15.1798	0.420885					9.82204	0.27637
15.6783	0.479051					10.1067	0.341559					15.2181	0.418738					9.85843	0.266228
15.7209	0.47695					10.2211	0.339029					15.282	0.414443					9.89914	0.261157
15.9381	0.474849					10.6771	0.339029					15.3204	0.410148					9.9399	0.256086
16.1384	0.472748					10.8671	0.333931					15.38	0.408001					9.97661	0.253551
16.2406	0.468546					10.9037	0.328833					15.4013	0.405853					10.0134	0.251015
16.279	0.466445					10.9241	0.326284					15.4397	0.403706					10.6022	0.24848
16.3216	0.464344					11.0385	0.323734					15.5206	0.401559					10.7167	0.245944
16.3599	0.462243					11.0793	0.321185					15.7209	0.399411					10.831	0.243409
16.3983	0.460141					11.1938	0.318636					15.7805	0.397264					10.8882	0.240873
16.5218	0.45804					11.3041	0.316087					15.9807	0.395117					10.9249	0.238338
16.5602	0.455939					11.3448	0.313538					16.0617	0.390822					11.1171	0.235802
16.5985	0.453838					11.3919	0.313538					16.1384	0.386527					11.1538	0.233267
16.6794	0.451737					11.4389	0.310968					16.181	0.38438					11.3255	0.230731
16.7007	0.449636					11.9337	0.308398					16.2406	0.382232					11.3458	0.228196
16.7604	0.447535					12.0481	0.305828					16.3216	0.377938					11.7056	0.223125
16.901	0.445434					12.4652	0.303258					16.3599	0.37579					11.7791	0.220589
17.0011	0.445434					12.6369	0.300688					16.3983	0.373643					11.8199	0.218054
17.1012	0.443323					12.6838	0.300688					16.4409	0.371495					11.9343	0.215518
17.1609	0.441212					12.7308	0.298096					16.4792	0.369348					12.3514	0.212983
17.2802	0.439101					12.8453	0.295504					16.7007	0.367201					12.5027	0.210447
17.3611	0.43699					12.882	0.292912					16.82	0.365053					12.5598	0.207912
17.4421	0.434878					12.9963	0.29032					16.8797	0.362906					12.6927	0.207912
17.5997	0.432767					13.1108	0.287727					16.901	0.360759					12.7111	0.205345
17.8979	0.428545					13.1475	0.285135					16.9393	0.358611					12.8459	0.202778
17.9405	0.426434					13.1883	0.282543					16.9819	0.356464					12.9767	0.200211
18.0598	0.422212					13.225	0.279951					17.0203	0.354316					13.0339	0.197644
18.1195	0.420101					13.2454	0.277359					17.1012	0.352169					13.0704	0.192511
18.4816	0.41799					13.2818	0.26699					17.1992	0.350022					13.1113	0.189944
18.5412	0.415879					13.3185	0.264398					17.2418	0.347874					13.148	0.187377
18.5796	0.413768					13.3553	0.261806					17.3611	0.345727					13.1683	0.18481
18.6605	0.411657					13.3655	0.261806					17.4804	0.34358					13.2787	0.182244
18.6712	0.411657					13.3961	0.259188					17.5401	0.341432					13.3194	0.17711
18.8608	0.409535					13.4328	0.25657					17.621	0.339285					13.3378	0.17711
18.9204	0.407413					13.6413	0.253952					17.7019	0.337138					13.7365	0.174505
19.0014	0.405291					14.0788	0.251334					17.7403	0.33499					14.174	0.171901
19.2016	0.403169					14.1933	0.248716					17.7786	0.332843					14.4398	0.169296
19.2996	0.398925					14.5348	0.248716					17.8212	0.330695					14.5155	0.169296
19.3592	0.396803					14.9334	0.24607					18.0598	0.328548					14.8773	0.166651
19.3699	0.396803					15.0295	0.24607					18.1195	0.326401					14.9714	0.166651
19.4018	0.39467					15.0478	0.243395					18.1621	0.324253					15.2003	0.163963
19.5808	0.390403					15.1991	0.240721					18.3197	0.322106					15.3146	0.158587
19.7001	0.38827					15.3503	0.238046					18.5199	0.319959					15.3882	0.155899
19.7384	0.384003					15.4647	0.235371					18.6392	0.317811					15.5026	0.153211
19.9599	0.38187					15.5036	0.235371					18.9204	0.315664					15.5414	0.153211
20.0409	0.379736					15.6937	0.232666					18.9801	0.313516					15.7111	0.150476
20.3221	0.377603					16.6813	0.232666					19.0397	0.311369					17.0402	0.14774
20.7013	0.37547					16.7202	0.229929					19.0994	0.309222					17.1383	0.145004
20.8419	0.373336					16.9082	0.227191					19.2016	0.307074					17.3264	0.142268
20.8802	0.371203					17.0799	0.224454					19.2996	0.304927					17.5185	0.139532
21.0101	0.371203					17.3559	0.224454					19.3209	0.30278					19.0011	0.139532
21.0804	0.366912					17.5173	0.221683					19.4402	0.300632					19.0971	0.136741
21.1997	0.364766					17.5541	0.218912					19.6617	0.298485					19.1338	0.133951
21.2807	0.36262					18.2207	0.216141					19.7001	0.296337					19.2113	0.13116
21.302	0.360475					19.1122	0.21337					19.781	0.29419					19.2849	0.128369
21.498	0.358329					19.2062	0.210599					19.8194	0.292043					19.3257	0.125579
21.5406	0.356183					19.3246	0.207828					19.9216	0.289895					19.4197	0.122788
21.7408	0.354038					19.3818	0.205057					20.0792	0.287748					19.5708	0.117207
21.8814	0.351892					19.3981	0.202286					20.1602	0.285601					20.0656	0.114416
22.4182	0.349746					19.5125	0.199515					20.3221	0.283453					20.6749	0.111625
22.4992	0.347601					21.0155	0.199515					20.4797	0.281306					21.0164	0.111625
22.5418	0.345455					21.1688	0.196705					20.582	0.279158					21.1861	0.108763
22.6994	0.343309					21.32	0.193895					20.68	0.277011					21.415	0.105901
23.021	0.343309					21.3772	0.191084					20.8419	0.274864					22.2329	0.103039
23.1808	0.338991					21.4139	0.188274					20.9995	0.272716					22.6684	0.103039
23.2191	0.336832					22.5079	0.188274					21.1401	0.270569					23.0303	0.100095
23.3385	0.332513					23.011	0.188274					21.3403	0.268422					23.382	0.100095
23.381	0.330354					23.332	0.185378					21.5406	0.264127					23.4474	0.0970618
23.462	0.328195					23.5037	0.182481					21.6215	0.261979					23.7499	0.0940286
24.0201	0.326036					23.5138	0.182481					21.6598	0.259832					24.0729	0.0909954
24.0798	0.323877					23.524	0.179538					21.7408	0.257685					24.5208	0.0909954
24.2203	0.319558					23.5975	0.176595					21.9794	0.255537					25.0238	0.0909954
24.2587	0.31524					24.6833	0.176595					22.3799	0.25339					25.5188	0.0909954
24.3396	0.313081					24.7017	0.173602					22.4992	0.251243					25.7661	0.0876252
24.378	0.310921					25.2906	0.170609					22.661	0.246948					26.402	0.0876252
24.4589	0.308762					25.3662	0.170609					22.6994	0.2448					26.8192	0.0876252
24.5015	0.306603					25.8426	0.167562					22.7803	0.242653					27.1996	0.0876252
24.5207	0.306603					26.1636	0.167562					23.021	0.242653					27.5696	0.0838154
24.6805	0.304429					26.3068	0.167562					23.462	0.240487					27.6084	0.0838154
24.7188	0.302254					26.4499	0.167562					23.7219	0.23832					28.2157	0.0798242
24.7998	0.30008					26.6013	0.167562					23.8795	0.236153					28.4059	0.0798242
24.9617	0.297905					26.7444	0.167562					23.9221	0.233987					28.8231	0.0798242
25.0106	0.297905					26.8671	0.167562					24.2587	0.23182					29.2034	0.0798242
25.0213	0.295715					27.0102	0.167562					24.3396	0.229654					29.6124	0.0798242
25.5006	0.295715					27.1616	0.167562					24.4589	0.227487					30.0397	0.0748352
25.5581	0.291301					27.3047	0.167562					24.5995	0.225321					30.6756	0.0748352
25.72	0.289094					27.456	0.167562					24.6506	0.225321					31.3505	0.0748352
25.9799	0.286887					27.5419	0.167562					24.7614	0.223133					32.6714	0.0748352
26.1098	0.286887					27.6094	0.163754					25	0.220946					33.3544	0.0748352
26.2291	0.286887					27.7218	0.163754					25.0597	0.218758					34.9986	0.0748352
26.2611	0.284646					27.865	0.163754					25.3302	0.218758					36.6796	0.0748352
26.3612	0.284646					28.3967	0.163754					25.4601	0.216548					37.3544	0.0748352
26.4017	0.282387					28.8057	0.163754					25.6604	0.214339					39.0068	0.0748352
26.521	0.282387					29.1942	0.163754					25.8393	0.212129					40.5078	0.0748352
26.6403	0.280091					29.6032	0.163754					26.0992	0.209919					41.0027	0.0748352
26.6807	0.280091					30.4762	0.159328					26.1908	0.209919					41.5344	0.0748352
26.6999	0.277776					30.5151	0.159328					26.2398	0.207686					42.6837	0.0748352
26.8107	0.277776					31.0181	0.159328					26.2994	0.20322					43.3585	0.0748352
26.9811	0.275422					31.5313	0.159328					26.391	0.20322					45.0109	0.0748352
27.0003	0.275422					31.5395	0.1545					26.4017	0.200962					46.152	0.0748352
27.1004	0.273048					32.3677	0.1545					26.5913	0.200962
27.1409	0.273048					32.6908	0.1545					26.7595	0.198678
27.2303	0.273048					33.0139	0.1545					26.7702	0.198678
27.3411	0.273048					33.3452	0.1545					26.9193	0.198678
27.4604	0.273048					33.6683	0.1545					27.0194	0.196341
27.5711	0.273048					34.2859	0.1545					27.16	0.194003
27.6904	0.273048					34.5804	0.1545					27.1707	0.194003
27.8012	0.273048					34.8748	0.1545					27.2197	0.191637
27.9205	0.273048					35.1325	0.1545					27.258	0.189272
28.1207	0.273048					35.4351	0.1545					27.4007	0.189272
28.1804	0.273048					35.7215	0.1545					27.5179	0.18448
28.2699	0.273048					36.3472	0.1545					27.5498	0.18448
28.3508	0.273048					36.6703	0.1545					27.5605	0.182052
28.4403	0.273048					36.9935	0.1545					27.7501	0.182052
28.5212	0.273048					37.3452	0.1545					27.9503	0.182052
28.5809	0.273048					37.6683	0.1545					28.1399	0.179559
28.6	0.267587					38.4945	0.1545					28.2209	0.177065
28.681	0.267587					38.9607	0.1545					28.2699	0.177065
28.8109	0.267587					39.4638	0.1545					28.2805	0.174535
28.8599	0.26477					39.9383	0.1545					28.3615	0.172006
28.9302	0.26477					40.6131	0.1545					28.4104	0.172006
29.0112	0.26477					40.8135	0.1545					28.5212	0.172006
29.1006	0.26477					41.0221	0.1545					28.6703	0.172006
29.1603	0.26477					41.2307	0.1545					28.681	0.16936
29.2007	0.261828					41.4025	0.1545					28.8003	0.166713
29.2497	0.261828					41.6111	0.1545					28.8109	0.166713
29.32	0.261828					41.8196	0.1545					28.9196	0.164024
29.401	0.258819					42.3691	0.1236					28.9302	0.164024
29.4202	0.258819					45.0291	0.1236					29.0708	0.164024
29.4819	0.255774					46.2071	0.1236					29.2114	0.164024
29.5011	0.255774					46.4177	0.1236					29.3307	0.164024
29.68	0.255774											29.4713	0.164024
29.8206	0.255774											29.4819	0.161095
29.8611	0.252536											29.6204	0.161095
29.9101	0.252536											29.7312	0.161095
30.0997	0.245977											29.8803	0.161095
30.1402	0.245977											30.121	0.157997
30.3106	0.245977											30.2509	0.157997
30.4703	0.245977											30.5108	0.157997
30.6301	0.245977											30.7409	0.157997
30.7707	0.245977											30.8197	0.154706
30.8197	0.242463											30.9816	0.151414
30.9411	0.242463											31.0008	0.151414
31.0902	0.242463											31.0199	0.148049
31.2606	0.242463											31.1392	0.144685
31.3395	0.238789											31.2606	0.144685
31.4012	0.238789											31.5205	0.144685
31.5504	0.238789											31.7804	0.144685
31.7208	0.238789											31.9018	0.141067
31.7783	0.234938											32.3002	0.141067
31.8699	0.234938											32.5601	0.141067
31.9402	0.231022											32.8413	0.141067
32.3513	0.231022											32.9584	0.13323
32.4599	0.227039											33.05	0.13323
32.7007	0.227039											33.1203	0.129193
33.0202	0.227039											33.361	0.129193
33.361	0.227039											33.5804	0.129193
33.6806	0.227039											33.8808	0.129193
34.2813	0.227039											34.5412	0.129193
34.5113	0.227039											34.8905	0.129193
34.5816	0.222587											35.2612	0.129193
34.7712	0.222587											35.6403	0.129193
35.0013	0.222587											36.3305	0.129193
35.2207	0.21795											36.6713	0.129193
35.2612	0.21795											36.9994	0.129193
35.4593	0.213212											37.3402	0.129193
35.521	0.213212											37.6811	0.129193
35.7511	0.213212											38.3904	0.129193
36.1601	0.213212											38.661	0.129193
36.3497	0.213212											39.0103	0.129193
36.3795	0.208012											39.3298	0.129193
36.5009	0.208012											39.6707	0.129193
36.6713	0.208012											40.2203	0.129193
36.8503	0.208012											40.4503	0.129193
37.0207	0.208012											40.6804	0.129193
37.1613	0.208012											40.7805	0.118427
37.3402	0.208012											40.8806	0.118427
37.5106	0.208012											41.1405	0.118427
37.6811	0.208012											41.3407	0.118427
37.86	0.208012											41.5708	0.118427
38.2903	0.208012											41.8009	0.118427
38.3393	0.201078											42.5209	0.118427
38.5204	0.201078											43.0108	0.118427
38.7696	0.201078											43.5008	0.118427
39.0103	0.201078											45.0303	0.118427
39.2404	0.201078											46.3808	0.118427
39.4001	0.193035											46.8196	0.118427
39.5407	0.193035
39.7601	0.193035
40.2288	0.193035
40.4503	0.193035
40.6804	0.193035
40.8806	0.193035
41.1405	0.193035
41.3407	0.193035
41.5708	0.193035
41.5985	0.180166
41.8009	0.180166
42.5209	0.180166
43.0108	0.180166
43.5008	0.180166
44.2804	0.180166
44.5701	0.180166
44.8811	0.180166
45.141	0.180166
45.4605	0.180166
45.7204	0.180166
46.5001	0.180166
47.0113	0.180166
47.5013	0.180166
48.6899	0.180166
